# Supplementary material for: A Framework for Effective Use of Hydroclimate Models in Climate-Change Adaptation Planning for Managed Habitats with Limited Hydrologic Response Data
Source: Environ Manage. 2015 Jul 4;58:60–75. doi: 10.1007/s00267-015-0569-y (PMC4887534; doi:10.1007/s00267-015-0569-y)
Supplement: Supplementary file 1 — Supplementary material 1 (XLSX 24 kb) [file 267_2015_569_MOESM1_ESM.xlsx]

## Sheet: Sheet1
Supplemental Table 4. Yule's Q skill scores and selection of best model to predict occurance of water year types
Water Supply Basin and number (fig. X)	Selected Threshold Metrica,b	Water Year Type Tested	Percentile Exceed-ance	Yule's Q skill score for prediction of refuge water suppy stress years
				Annual	Cool Season (October - March)	High Runoff Season (March - May)	Irrigation Season (April to September)	2-year moving average	3-year move average
North Fork Pit River Basin (6)	15th percentile annual discharge (moderate and extreme high flow)	Extremely Wet	0.05	0.684211	0.684211	--	0.684211	0.684211	0.684211
			0.1	0.92	0.92	0.92	0.92	0.92	0.722222
			0.15	0.764706	0.907692	0.764706	0.764706	0.764706	0.764706
			0.2	0.8125	0.8125	0.8125	0.615385	0.8125	0.615385
			0.25	--	--	--	--	0.757576	0.757576
		Moderately Wet	0.05	NSc	NS	--	NS	--	NS
			0.1	0.851064	0.851064	--	0.851064	--	NS
			0.15	0.933333	0.933333	0.806452	NS	0.806452	NS
			0.2	0.909091	0.909091	0.8	NS	0.8	NS
			0.25	0.813953	0.909091	0.666667	0.666667	NS	0.813953
	85th percentile irrigation season discharge (extreme or moderate low flow)	Moderately Dry	0.75	--	0.862069	0.733333	0.862069	0.733333	NS
			0.8	--	NS	NS	0.933333	NS	NS
			0.85	--	0.84127	NS	0.948052	NS	NS
			0.9	--	0.875	NS	--	0.875	NS
			0.95	--	--	NS	--	--	NS
		Extremely Dry	0.75	--	--	--	--	0.757576	0.757576
			0.8	--	0.944444	0.7	0.944444	0.944444	0.7
			0.85	--	--	0.885714	0.885714	0.885714	NS
			0.9	0.714286	0.866667	0.714286	0.471698	0.714286	0.866667
			0.95	--	0.894737	--	--	0.894737	0.894737
Parker Creek Basin (8)	20th percentile annual discharge (moderate and extreme high flow)	Extremely Wet	0.05	0.684211	0.684211	0.684211	0.684211	--	0.684211
			0.1	0.722222	0.92	0.722222	0.722222	0.92	0.92
			0.15	0.907692	0.764706	0.907692	0.764706	0.764706	0.907692
			0.2	0.8125	0.923077	0.8125	0.615385	0.8125	0.8125
			0.25	0.757576	0.757576	--	0.757576	0.217391	0.217391
		Moderately Wet	0.05	NS	NS	NS	NS	NS	NS
			0.1	NS	0.851064	NS	NS	--	0.851064
			0.15	0.806452	0.806452	0.806452	0.806452	0.806452	0.806452
			0.2	0.8	0.909091	0.8	NS	NS	NS
			0.25	0.813953	0.909091	0.909091	0.813953	0.666667	0.666667
	85th percentile irrigation season discharge (extreme or moderate low flow)	Moderately Dry	0.75	0.862069	0.733333	0.940594	0.733333	NS	NS
			0.8	0.842105	0.842105	0.933333	0.842105	NS	NS
			0.85	0.84127	0.84127	0.84127	0.948052	NS	NS
			0.9	0.875	--	--	--	NS	NS
			0.95	--	--	--	--	NS	NS
		Extremely Dry	0.75	0.757576	0.757576	--	0.757576	NS	0.217391
			0.8	0.7	0.944444	0.944444	0.944444	0.7	--
			0.85	NS	0.885714	0.885714	0.885714	0.52381	NS
			0.9	0.714286	0.866667	0.866667	0.714286	0.714286	0.714286
			0.95	0.894737	0.894737	0.894737	0.894737	0.894737	--
Pine Creek Basin (5)	20th percentile annual discharge (moderate and extreme high flow)	Extremely Wet	0.05	0.684211	0.684211	--	0.684211	0.684211	0.684211
			0.1	0.92	0.722222	0.722222	0.92	0.722222	0.722222
			0.15	0.907692	0.907692	0.907692	0.907692	0.907692	0.764706
			0.2	0.923077	0.978723	0.8125	0.923077	0.923077	0.615385
			0.25	--	--	--	--	0.757576	0.217391
		Moderately Wet	0.05	NS	NS	--	NS	--	NS
			0.1	0.851064	0.851064	NS	0.851064	0.851064	NS
			0.15	0.933333	0.933333	0.806452	0.806452	0.933333	NS
			0.2	0.909091	0.970874	0.909091	0.909091	0.909091	NS
			0.25	0.909091	0.909091	0.909091	0.909091	0.813953	0.666667
	85th percentile irrigation season discharge (extreme or moderate low flow)	Moderately Dry	0.75	0.862069	0.862069	0.940594	0.862069	0.733333	NS
			0.8	0.842105	0.933333	0.933333	0.933333	0.842105	NS
			0.85	0.948052	0.948052	--	0.948052	0.948052	NS
			0.9	0.875	0.875	--	0.875	--	0.875
			0.95	--	--	--	--	--	--
		Extremely Dry	0.75	--	--	--	--	0.757576	NS
			0.8	0.944444	0.944444	0.944444	0.944444	0.944444	0.7
			0.85	--	--	--	0.885714	0.885714	0.52381
			0.9	0.955056	0.955056	0.866667	0.866667	0.866667	0.714286
			0.95	0.894737	0.894737	0.894737	0.894737	0.894737	0.894737
South Fork Pit River Basin (4)	20th percentile annual discharge (moderate and extreme high flow)	Extremely Wet	0.05	0.684211	NTd	NT	NT	0.684211	0.684211
			0.1	0.722222	NT	NT	NT	0.92	0.722222
			0.15	0.764706	NT	NT	NT	0.764706	0.764706
			0.2	0.923077	NT	NT	NT	0.923077	0.8125
			0.25	--	NT	NT	NT	0.757576	0.757576
		Moderately Wet	0.05	--	NT	NT	NT	--	NS
			0.1	0.851064	NT	NT	NT	--	0.851064
			0.15	0.933333	NT	NT	NT	0.806452	0.806452
			0.2	0.970874	NT	NT	NT	0.909091	0.8
			0.25	0.964912	NT	NT	NT	0.813953	0.666667
	85th percentile 2-year moving average (extreme or moderate low flow)	Moderately Dry	0.75	0.862069	NT	NT	NT	0.733333	NS
			0.8	0.933333	NT	NT	NT	0.842105	NS
			0.85	0.948052	NT	NT	NT	0.948052	NS
			0.9	--	NT	NT	NT	--	NS
			0.95	--	NT	NT	NT	--	--
		Extremely Dry	0.75	--	NT	NT	NT	0.757576	0.757576
			0.8	--	NT	NT	NT	0.944444	0.7
			0.85	--	NT	NT	NT	0.885714	NS
			0.9	0.866667	NT	NT	NT	0.866667	0.714286
			0.95	0.894737	NT	NT	NT	0.894737	0.894737
a As a result of similarity in percentiles with maximum Yule's Q skill scores between moderate and extreme years, an assumption was made that percentile models were generally no better at predicting extreme years than moderate years, and were therefore combined to include both. A conservative approach was used and the best percentiles and annual statistics for the moderate years were selected
b In the event of a tie in Yule's Q skill scores, an attempt to select consistent percentiles and annual statistics among basins to reduce complexity of interpretation of the analysis. After consistency was attempted, annual aggregations were generally preferred over seasonal and moving averages
c NS indicates that the Yule's Q skill score not reported because the null hypothesis of a non-significant odds ratio not be rejected at a p-value greater than 0.05 as a result of a Fisher's Exact Test; "--", one or more cell counts on a contingency table was zero, and Yule's Q test could not be performed
d NT indicates that the annual statistic was not tested; bolded values indicate maximum Yule's Q skill score among each high flow and low flow percentile in each basin; red values indicate selected annual statistic for defining threshold metric to predict refuge stress year
