# Supplementary material for: A Framework for Effective Use of Hydroclimate Models in Climate-Change Adaptation Planning for Managed Habitats with Limited Hydrologic Response Data
Source: Environ Manage. 2015 Jul 4;58:60–75. doi: 10.1007/s00267-015-0569-y (PMC4887534; doi:10.1007/s00267-015-0569-y)
Supplement: Supplementary file 2 — Supplementary material 2 (XLSX 10 kb) [file 267_2015_569_MOESM2_ESM.xlsx]

## Sheet: Sheet1
Supplementary Table 1. Global climate models and emissions scenarios selected to analyze climate change on and near Modoc National Wildlife Refuge
Model Name	Emissions Scenarioa	Model Abbreviation	Scenario Designation	Downscaling Method Reference
Geophysical Fluid Dynamic Lab's General Circulation Model	A2	GFDL	Warmer/Drier	Hidalgo et al (2008)
Model for Interdisciplinary Research on Climate	A2	MIROC	Warmer/Drier	Wood et al (2004)
Beijing Climate Center, China Meterological Administration Model	RCP6.0	BCC_CSM	Warmer/Precipitation Neutral	Wood et al (2004)
Bergen Climate Model Version 2	A2	BCCR_BCM2	Warmer/Precipitation Neutral	Wood et al (2004)
Parallel Climate Model, General Circulation Model	A2	PCM	Warmer/Wetter	Hidalgo et al 2008
Commonwealth Scientific and Industrial Research Organisation	A2	CSIRO	Warmer/Wetter	Wood et al (2004)
aA2 is a carbon concentration and emissions scenario for a more divided world, with 1.) independentl operating, self-reliant nations, 2.) continuously increasing population, and 3.) regionally oriented economic development; RCP6.0, relative concentrations pathways version 6, which is a carbon concentration and emissions scenario in which total radiative forcing is stabilized shortly after 2100, w…
