# Supplementary material for: A Framework for Effective Use of Hydroclimate Models in Climate-Change Adaptation Planning for Managed Habitats with Limited Hydrologic Response Data
Source: Environ Manage. 2015 Jul 4;58:60–75. doi: 10.1007/s00267-015-0569-y (PMC4887534; doi:10.1007/s00267-015-0569-y)
Supplement: Supplementary file 3 — Supplementary material 3 (XLSX 85 kb) [file 267_2015_569_MOESM3_ESM.xlsx]

## Sheet: Sheet1
Parameter	Selected Boundary	Statistic	Model and Years
			Historic (1981-2010)	2010-2039						2040-2069						2070-2099							*Historical values from 1971-2000
				GFDL-A2	bcc_csm1_1_rcp60	miroc3_2_medresA2	bccr_bcm2_0A2	csiro_mk3_0A2	PCM_A2	GFDL-A2	bcc_csm1_1_rcp60	miroc3_2_medresA2	bccr_bcm2_0A2	csiro_mk3_0A2	PCM_A2	GFDL-A2	bcc_csm1_1_rcp60	miroc3_2_medresA2	bccr_bcm2_0A2	csiro_mk3_0A2	PCM_A2
Climate Water Deficit (mm)	Refuge Boundary	Mean	584.149	638.155	654.761	642.147	607.167	580.495	591.65	677.915	657.836	700.575	640.558	615.211	622.122	760.263	699.363	773.203	702.326	628.024	672.167
		Standard Deviation	215.806	234.509	240.354	236.242	224.438	215.298	217.837	249.051	241.786	257.126	236.52	227.475	229.248	278.513	256.891	283.536	258.689	233.048	246.91
		t-value	NA	0.00631967	0.00826184	0.00678655	0.0026941	-0.000427759	0.000878064	0.0109689	0.00862136	0.0136173	0.00660058	0.00363536	0.00444402	0.0205891	0.0134757	0.0220996	0.0138217	0.00513432	0.010297
		Statistical significance	NA	None	None	None	None	None	None	None	None	None	None	None	None	None	None	None	None	None	None
		Percent difference	NA	9.24524	12.088	9.92863	3.94043	-0.625525	1.28409	16.0517	12.6144	19.9309	9.65661	5.31748	6.50057	30.1488	19.7234	32.364	20.2306	7.51093	15.0677
	Water Supply Basin	Mean	585.816	625.453	654.432	646.509	610.59	585.444	586.743	678.804	656.921	704.933	650.135	620.374	623.418	752.615	707.396	785.756	721	645.259	673.992
		Standard Deviation	81.4382	80.6226	60.938	56.1333	78.4067	80.6382	78.6259	64.3785	63.7429	67.1015	57.8574	74.4	80.8446	77.9936	59.8082	70.5541	63.3313	68.9948	61.2968
		t-value		1.33962	2.63964	40.957	0.848884	-20.4744	17.0615	3.49284	2.68256	4.39226	2.52906	1.21458	1.26909	5.73031	4.71458	7.20508	5.11454	2.16427	3.38359
		Statistical significance		None	Increase	Increase	None	Decrease	Increase	None	Increase	Increase	Increase	None	None	None	Increase	Increase	Increase	Increase	Increase
		Percent difference		6.76607	11.7128	10.3603	4.22888	-0.0636014	0.158082	15.8732	12.1377	20.3333	10.9793	5.89899	6.41862	28.4728	20.7538	34.1301	23.0761	10.1469	15.0517
Maximum Temperature (degrees C)	Refuge Boundary	Mean	17.326	18.5469	19.0994	19.0373	18.3868	18.2229	18.8931	19.5304	19.7561	20.5417	19.1192	19.0336	19.9619	21.3825	21.0922	22.7242	20.9221	20.1039	21.1586
		Standard Deviation	0.0906895	0.0722791	0.102241	0.0869877	0.089839	0.0897532	0.0730742	0.0748945	0.101726	0.084706	0.0884587	0.0901885	0.0728241	0.0748945	0.100689	0.0825581	0.0894335	0.0885231	0.0753098
		t-value	NA	83.0663	87.9307	98.445	59.2497	50.1392	105.578	21.3825	121.056	189.53	101.587	95.0373	178.133	267.308	189.401	325.692	201.69	157.267	251.298
		Statistical significance	NA	Increase	Increase	Increase	Increase	Increase	Increase	None	Increase	Increase	Increase	Increase	Increase	None	Increase	Increase	Increase	Increase	Increase
		Absolute difference	NA	1.2209	1.7734	1.7113	1.0608	0.8969	1.5671	2.2044	2.4301	3.2157	1.7932	1.7076	2.6359	4.0565	3.7662	5.3982	3.5961	2.7779	3.8326
	Water Supply Basin	Mean	14.9997	16.2351	16.6161	16.5723	15.9212	15.7559	16.6126	17.2526	17.2723	18.0763	16.6574	16.569	17.6989	19.1029	18.6088	20.2638	18.4613	17.6387	18.8914
		Standard Deviation	1.05168	0.998401	0.645849	0.884845	1.16048	0.759889	0.848861	0.973782	0.940617	1.08359	1.06563	1.03855	0.736775	0.958386	0.80092	1.02113	1.23498	0.993076	0.904181
		t-value	NA	3.30053	5.21535	4.44775	2.28155	2.2861	4.64816	6.0921	6.24771	7.8918	4.28823	4.11218	8.26631	11.1806	10.6702	13.9099	8.29139	7.06875	10.8984
		Statistical significance	NA	Increase	Increase	Increase	Increase	Increase	Increase	None	Increase	Increase	Increase	Increase	Increase	None	Increase	Increase	Increase	Increase	Increase
		Absolute difference	NA	1.23537	1.61637	1.57255	0.921482	0.756119	1.61287	2.25285	2.27256	3.07659	1.65768	1.5693	2.69917	4.10312	3.60906	5.26409	3.46153	2.63891	3.8917
Minimum Temperature (degrees C)	Refuge Boundary	Mean	-0.351231	0.537599	0.551119	0.713033	0.319065	0.250373	-0.161158	1.52156	1.28511	1.9189	1.05509	0.942273	0.687569	3.45649	2.27957	3.64244	2.90312	2.22843	1.70038
		Standard Deviation	0.212409	0.168929	0.224817	0.214548	0.212543	0.212739	0.1776	0.161642	0.224688	0.216695	0.212913	0.21288	0.171898	0.145263	0.225609	0.218491	0.213554	0.213867	0.164962
		t-value	NA	22.7442	18.3095	22.4489	14.2488	12.7789	4.67441	49.6117	33.2188	47.4921	29.852	27.4608	26.2181	109.548	53.2253	82.98	68.9091	54.5569	53.4899
		Statistical significance	NA	Increase	Increase	Increase	Increase	Increase	Increase	None	Increase	Increase	Increase	Increase	Increase	None	Increase	Increase	Increase	Increase	Increase
		Absolute difference	NA	0.88883	0.90235	1.06426	0.670296	0.601604	0.190073	1.87279	1.63634	2.27013	1.40632	1.2935	1.0388	3.80772	2.6308	3.99367	3.25435	2.57966	2.05161
	Water Supply Basin	Mean	0.258125	1.20079	1.26401	1.4085	1.01396	0.945351	0.57491	2.13245	1.99611	2.61418	1.75032	1.63813	1.40791	3.98995	2.99151	4.33798	3.59729	2.92475	2.39997
		Standard Deviation	0.676549	0.701908	0.474491	0.677225	0.717591	0.51416	0.773796	0.986711	0.672222	0.736587	0.89179	0.686455	0.552542	0.935911	0.587726	0.603883	0.84955	0.705368	0.550137
		t-value	NA	3.74562	4.78649	4.65431	2.9695	3.16122	1.19634	6.17228	7.05776	9.13193	5.2113	5.54554	5.1238	12.6763	11.8419	17.4521	11.9844	10.5691	9.56349
		Statistical significance	NA	Increase	Increase	Increase	Increase	Increase	None	None	Increase	Increase	Increase	Increase	Increase	None	Increase	Increase	Increase	Increase	Increase
		Absolute difference	NA	0.942662	1.00588	1.15038	0.755838	0.687226	0.316785	1.87433	1.73798	2.35606	1.4922	1.38001	1.14978	3.73182	2.73339	4.07985	3.33917	2.66662	2.14185
Potential Evapotranspiration (mm)	Refuge Boundary	Mean	1060.02	1088.87	1089.68	1092.91	1081.36	1076.35	1080.49	1113.28	1107.21	1124.45	1102.36	1095.45	1103.23	1161.12	1135.6	1175.27	1150.05	1121.86	1128.29
		Standard Deviation	3.43862	3.96779	4.31087	4.33383	4.25147	4.22606	4.02949	3.91755	4.33276	4.42474	4.31394	4.26963	3.97945	1.63128	4.38936	4.53066	4.34156	4.32542	3.90946
		t-value	NA	10.0063	10.0685	11.1491	7.2709	5.57272	7.07214	18.5315	15.9975	21.7183	14.3701	12.058	14.9758	35.5393	25.5324	38.5973	30.5038	20.9735	23.7664
		Statistical significance	NA	Increase	Increase	Increase	Increase	Increase	Increase	None	Increase	Increase	Increase	Increase	Increase	None	Increase	Increase	Increase	Increase	Increase
		Percent difference	NA	2.72165	2.79806	3.10277	2.01317	1.54054	1.9311	5.02443	4.4518	6.07819	3.99426	3.34239	4.07634	9.53756	7.13005	10.8724	8.49324	5.83385	6.44044
	Water Supply Basin	Mean	1018.72	1048.52	1047.41	1050.62	1039.1	1034.05	1040.87	1073.02	1064.91	1082.21	1060.2	1053.21	1064.06	1120.34	1093.36	1133.1	1107.88	1079.55	1089.35
		Standard Deviation	35.2698	19.3597	14.477	17.5158	21.2739	13.2972	16.3724	24.6214	16.5654	21.4907	22.5156	20.0652	12.7418	22.4782	16.2857	18.8943	23.2765	18.3377	15.7561
		t-value	NA	2.98729	3.15895	57.4287	1.9739	144.643	60.7492	4.96572	4.88113	6.12653	3.93154	3.41376	5.17286	9.63875	7.93012	11.566	8.34138	6.21489	7.58161
		Statistical significance	NA	Increase	Increase	Increase	None	Increase	Increase	None	Increase	Increase	Increase	Increase	Increase	None	Increase	Increase	Increase	Increase	Increase
		Percent difference	NA	2.92475	2.81638	3.13158	2.0003	1.50514	2.17382	5.33004	4.5345	6.23226	4.0716	3.38546	4.45104	9.97567	7.32722	11.2274	8.7523	5.97096	6.93325
Precipitation (mm)	Refuge Boundary	Mean	306.737	288.274	271.028	296.408	310.309	345.621	333.558	286.279	301.965	277.027	309.41	334.419	335.825	261.364	300.567	275.103	310.92	384.047	325.392
		Standard Deviation	4.56642	4.13383	4.36608	3.59778	3.97211	4.01126	4.13859	3.91135	4.88661	3.44465	3.89952	4.26189	4.76153	3.78496	4.92635	3.63701	4.2485	4.86069	3.96897
		t-value	NA	-4.0473	-7.75574	-2.31388	0.788125	8.56584	5.87835	-4.52492	-1.01548	-6.69751	0.591499	6.03727	6.22016	-10.0871	-1.31095	-7.07522	0.912773	16.4682	4.11655
		Statistical significance	NA	Decrease	Decrease	Decrease	None	Increase	Increase	None	None	Decrease	None	Increase	Increase	None	None	Decrease	None	Increase	Increase
		Percent difference	NA	-6.01916	-11.6416	-3.36738	1.16452	12.6767	8.74397	-6.66956	-1.55573	-9.68582	0.871431	9.02467	9.48304	-14.7922	-2.0115	-10.3131	1.36371	25.204	6.08176
	Water Supply Basin	Mean	468.994	448.281	410.696	444.626	472.727	518.425	510.167	445.825	461.801	418.993	473.798	506.66	514.671	414.967	460.275	416.567	478.338	583.738	496.293
		Standard Deviation	124.045	121.406	87.2191	97.5058	104.161	138.42	134.547	118.077	100.943	88.4305	105.926	110.437	111.281	114.59	93.213	130.627	109.918	135.583	140.089
		t-value	NA	-0.462204	-1.51142	-0.602425	0.0896024	1.03156	0.87209	-0.524126	-0.175096	-1.28894	0.114434	0.879851	1.06313	-1.24003	-0.219804	-1.12754	0.21876	2.42069	0.566098
		Statistical significance	NA	None	None	None	None	None	None	None	None	None	None	None	None	None	None	None	None	Increase	None
		Percent difference	NA	-4.41643	-12.4304	-5.19576	0.796012	10.5399	8.77908	-4.94017	-1.53358	-10.6614	1.02447	8.0314	9.73934	-11.5197	-1.85902	-11.1785	1.99245	24.466	5.82088
March Snowpack (mm)*	Water Supply Basin	Mean	101.084	46.3578	40.2241	39.7155	99.8869	79.122	45.2468	31.603	44.4846	25.2586	77.0193	63.628	14.5428	9.18945	22.8238	8.23686	44.3741	45.7091	22.3128
		Standard Deviation	63.1229	44.6593	32.8333	34.6471	90.753	76.2166	28.4698	32.6495	39.2401	31.5248	70.0036	57.5249	13.3959	14.3326	22.4545	15.0374	44.6929	37.8833	21.4419
		t-value	NA	-2.78107	-3.47394	-3.43798	-0.042624	-0.863308	-3.33908	-3.97364	-3.02854	-4.38801	-0.990113	-1.70046	-6.19466	-6.4983	-5.00893	-6.50646	-2.88098	-3.00282	-5.102
		Statistical significance	NA	Decrease	Decrease	Decrease	None	None	Decrease	None	Decrease	Decrease	None	None	Decrease	None	Decrease	Decrease	Decrease	Decrease	Decrease
		Percent difference	NA	-54.1396	-60.2074	-60.7105	-1.18462	-21.7268	-55.2386	-68.736	-55.9927	-75.0123	-23.807	-37.0546	-85.6132	-90.9091	-77.4211	-91.8515	-56.102	-54.7813	-77.9265
April Snowpack (mm)*	Water Supply Basin	Mean	60.8798	21.7702	22.2676	19.743	53.8964	48.696	23.8223	14.8913	20.576	11.4049	42.3774	32.8993	14.5428	3.20728	12.3026	2.38831	16.6226	25.1171	9.23577
		Standard Deviation	60.0673	20.6939	21.6472	21.3968	68.1514	48.8086	21.7871	18.2633	20.3652	14.8585	51.2098	28.4929	13.3959	4.67526	12.9984	4.45042	21.45	22.4473	12.5251
		t-value	NA	-2.65241	-2.58813	-2.76583	-0.298318	-0.612932	-2.47967	-3.21572	-2.74458	-3.61671	-0.910715	-1.73052	-3.45476	-4.8791	-3.64149	-4.96563	-2.97368	-2.37389	-3.89663
		Statistical significance	NA	Decrease	Decrease	Decrease	None	None	Decrease	None	Decrease	Decrease	None	None	Decrease	None	Decrease	Decrease	Decrease	Decrease	Decrease
		Percent difference	NA	-64.2407	-63.4237	-67.5705	-11.4709	-20.0129	-60.8699	-75.5398	-66.2023	-81.2665	-30.3916	-45.9602	-76.1122	-94.7318	-79.792	-96.077	-72.696	-58.7431	-84.8295
May Snowpack (mm)*	Water Supply Basin	Mean	14.9449	4.42559	4.15606	3.8589	11.4243	12.113	6.66288	3.32643	4.65059	1.69825	9.24046	7.92561	3.2935	0.586996	2.6118	0.212364	1.73023	6.44049	2.05659
		Standard Deviation	16.371	6.75483	4.18209	5.56767	17.1434	15.1353	8.4761	5.39393	5.65107	3.31758	19.4351	8.65575	3.90433	1.28994	4.01172	0.485459	3.39861	9.24587	3.69589
		t-value	NA	-2.49145	-2.87515	-2.76775	-0.575374	-0.492323	-1.82567	-2.92384	-2.56036	-3.68514	-0.872607	-1.53621	-3.14755	-4.45286	-3.31415	-4.78711	-3.66118	-1.81836	-3.51786
		Statistical significance	NA	Decrease	Decrease	Decrease	None	None	None	None	Decrease	Decrease	None	None	Decrease	None	Decrease	Decrease	Decrease	None	Decrease
		Percent difference	NA	-70.3873	-72.1908	-74.1792	-23.5574	-18.9493	-55.4171	-77.7421	-68.8818	-88.6366	-38.17	-46.9679	-77.9624	-96.0723	-82.5239	-98.579	-88.4226	-56.9052	-86.2389
Recharge (mm)	Refuge Boundary	Mean	15.3918	9.93752	9.06665	12.5451	17.3119	19.8464	11.8788	10.2275	11.4297	9.12137	18.1062	17.1133	13.0225	5.40718	10.6574	8.50796	14.5529	24.1568	12.9342
		Standard Deviation	27.0872	18.7506	17.4927	22.4803	28.834	31.1285	21.5402	19.0313	21.0106	18.0932	27.9324	30.7046	24.5928	10.6896	20.7671	15.8899	25.4416	35.975	18.5271
		t-value	NA	-0.037577	-0.046118	-0.020619	0.0137916	0.0319004	-0.0254768	-0.0734653	-0.0287539	-0.0456825	0.01952	0.0123349	-0.0171133	-0.0397018	-0.0343697	-0.0502989	-0.00605255	0.0623729	-0.0178942
		Statistical significance	NA	None	None	None	None	None	None	None	None	None	None	None	None	None	None	None	None	None	None
		Percent difference	NA	-35.4363	-41.0943	-18.4949	12.4748	28.9414	-22.8238	-33.5523	-25.7416	-40.7388	17.6354	11.1845	-15.3933	-64.8697	-30.7592	-44.7241	-5.4503	56.9459	-15.9669
	Water Supply Basin	Mean	46.5808	39.6797	40.5986	44.4796	47.9553	53.5994	47.1223	42.443	45.2472	39.8937	49.8919	52.619	49.7618	35.4781	47.2059	39.62	49.738	66.5239	46.8531
		Standard Deviation	24.0957	20.7695	19.7014	22.2412	21.1509	27.8396	23.0377	23.1517	23.3198	18.5883	24.3765	22.7532	21.4243	21.5207	21.2045	25.5607	23.1625	28.1555	26.7211
		t-value	NA	-0.84249	-0.748122	-14.8482	0.166388	-3.66272	-28.2414	-0.479681	-0.154053	-0.858086	0.374148	0.705945	0.382756	-1.33311	0.0755887	-0.76779	0.36592	2.09053	0.029348
		Statistical significance	NA	None	None	Decrease	None	Decrease	Decrease	None	None	None	None	None	None	None	None	None	None	Increase	None
		Percent difference	NA	-14.8152	-12.8425	-4.5109	2.95082	15.0677	1.16265	-8.88308	-2.86301	-14.3558	7.10835	12.9629	6.82902	-23.8353	1.34212	-14.9435	6.77792	42.8141	0.584546
Runoff (mm)	Refuge Boundary	Mean	17.9992	16.0289	14.4108	16.9042	19.1273	21.6524	18.8278	16.1588	16.8937	14.8863	19.7137	19.904	19.1029	13.5005	16.6013	15.2847	19.0287	24.3317	18.7889
		Standard Deviation	60.5668	56.3037	52.5434	58.2586	62.0764	69.6613	65.3015	56.132	60.0212	54.3156	61.6557	67.4078	66.9038	51.6742	60.0276	54.9426	62.6458	79.0607	64.1641
		t-value	NA	-0.0028974	-0.00528221	-0.00160939	0.00165635	0.00535297	0.00121555	-0.0027065	-0.00162406	-0.00458008	0.00251762	0.00279275	0.00161843	-0.00662374	-0.00205361	-0.00399323	0.00151135	0.00925563	0.00115884
		Statistical significance	NA	None	None	None	None	None	None	None	None	None	None	None	None	None	None	None	None	None	None
		Percent difference	NA	-10.9466	-19.9364	-6.0836	6.2675	20.2965	4.60354	-10.2249	-6.14194	-17.2947	9.52542	10.5827	6.13194	-24.9939	-7.76646	-15.0812	5.7197	35.1821	4.38742
	Water Supply Basin	Mean	119.866	94.456	90.2055	103.478	121.007	140.155	118.817	102.224	106.451	88.6095	127.961	129.327	120.777	77.3646	106.091	86.2181	125.537	168.13	112.067
		Standard Deviation	71.2546	56.833	54.0427	60.9689	61.0945	82.3223	65.6789	63.0065	64.2321	47.1893	72.6314	60.869	55.9849	56.4035	53.9817	68.3106	67.6745	80.3138	80.1486
		t-value	NA	-1.08655	-1.29656	-18.5516	0.0472204	-4.51057	-48.8265	-0.719685	-0.542311	-1.44538	0.308168	0.392212	0.0392429	-1.82353	-0.602448	-1.32049	0.223598	1.74413	-0.282127
		Statistical significance	NA	None	None	Decrease	None	Decrease	Decrease	None	None	None	None	None	None	None	None	None	None	None	None
		Percent difference	NA	-21.1984	-24.7445	-13.6718	0.951909	16.9271	-0.874982	-14.7176	-11.1915	-26.076	6.75385	7.89308	0.76055	-35.4572	-11.492	-28.071	4.73158	40.2653	-6.50615
Actual evapotranspiration (mm)	Refuge Boundary	Mean	214.192	209.724	192.828	211.551	217.204	245.724	241.484	208.846	218.49	201.561	214.172	239.332	246.447	198.025	219.647	204.92	225.483	274.589	236.664
		Standard Deviation	61.09	62.6633	41.8265	47.6169	49.0909	66.4272	69.8385	59.0522	49.5324	44.3079	41.0463	53.4698	67.3602	58.1019	47.2533	61.0338	51.5809	59.1615	65.0112
		t-value	NA	-0.197761	-1.13704	-0.133072	0.149731	1.35437	1.1417	-0.243757	0.212788	-0.656436	-0.00108745	1.20196	1.37535	-0.742931	0.275729	-0.415877	0.548846	2.75097	0.976052
		Statistical significance	NA	None	None	None	None	None	None	None	None	None	None	None	None	None	None	None	None	Increase	None
		Percent difference	NA	-2.08609	-9.9746	-1.23304	1.40622	14.7211	12.7416	-2.49624	2.00643	-5.89739	-0.00946724	11.737	15.0586	-7.54798	2.54636	-4.32913	5.27106	28.1975	10.4913
	Water Supply Basin	Mean	252.967	269.572	235.139	251.813	257.215	278.434	295.276	259.077	266.328	249.144	249.842	279.487	298.907	265.89	265.24	255.954	263.254	304.991	293.273
		Standard Deviation	54.6655	71.1883	48.1252	51.7831	55.195	72.0957	66.7271	51.3825	55.3286	49.2921	44.1374	57.9049	80.5739	69.1464	57.0641	59.5871	46.8327	57.4958	52.7838
		t-value	NA	0.722672	-0.949973	-48.2525	0.211795	-10.9657	14.998	0.315611	0.665321	-0.201413	-0.173214	1.29039	1.8606	0.571724	0.601662	0.143204	0.555172	2.54054	2.0546
		Statistical significance	NA	None	None	Decrease	None	Decrease	Increase	None	None	None	None	None	None	None	None	None	None	Increase	Increase
		Percent difference	NA	6.56423	-7.0476	-0.455831	1.67932	10.0677	16.7253	2.41563	5.28174	-1.51119	-1.23518	10.4838	18.1607	5.10887	4.85174	1.18086	4.06689	20.5658	15.9334

## Sheet: Sheet2
Parameter	Selected Boundary	Statistic	Model and Years
			Historic (1981-2010)		2010-2039						2040-2069						2070-2099
					GFDL-A2	bcc_csm1_1_rcp60	miroc3_2_medresA2	bccr_bcm2_0A2	csiro_mk3_0A2	PCM_A2	GFDL-A2	bcc_csm1_1_rcp60	miroc3_2_medresA2	bccr_bcm2_0A2	csiro_mk3_0A2	PCM_A2	GFDL-A2		bcc_csm1_1_rcp60		miroc3_2_medresA2		bccr_bcm2_0A2		csiro_mk3_0A2		PCM_A2
			RB	WB													RB	WB	RB	WB	RB	WB	RB	WB	RB	WB	RB	WB
Climate Water Deficit (mm)	Refuge Boundary	Mean ( Mean Std)	584 (216)	586 (81)	638 (235)	655 (240)	642 (236)	607 (224)	580 (215)	592 (218)	678 (249)	658 (242)	701 (257)	641 (237)	615 (227)	622 (229)	760 (279)	753 (78)	699 (257)	707 (60)	773 (284)	786 (71)	702 (259)	721 (63)	628 (233)	645 (69)	672 (247)	674 (61)
		t-value	NA	NA	0.01	0.01	0.01	0	0	0	0.01	0.01	0.01	0.01	0	0	0.02	5.73	0.01	4.71	0.02	7.21	0.01	5.11	0.01	2.16	0.01	3.38
		% Dif	NA	NA	9.24524	12.088	9.92863	3.94043	-0.625525	1.28409	16.0517	12.6144	19.9309	9.65661	5.31748	6.50057	30.1488	28.4728	19.7234	20.7538	32.364	34.1301	20.2306	23.0761	7.51093	10.1469	15.0677	15.0517
	Water Supply Basin	Mean (Std)			625 (81)	654 (61)	611 (78)	585 (81)	587 (79)	587 (79)	679 (64)	657 (64)	705 (67)	650 (58)	620 (74)	623 (81)
		t-value			1.34	2.64	0.85	-20.47	17.06	17.06	3.49	2.68	4.39	2.53	1.21	1.27
		Percent difference			6.76607	11.7128	10.3603	4.22888	-0.0636014	0.158082	15.8732	12.1377	20.3333	10.9793	5.89899	6.41862
Maximum Temperature (degrees C)	Refuge Boundary	Mean ( Mean Std)	17.3 (0.09)	15 (1)	18.5 (0.07)	19.1 (0.1)	19 (0.09)	18.4 (0.09)	18.2 (0.09)	18.9 (0.07)	19.5 (0.07)	19.8 (0.1)	20.5 (0.08)	19.1 (0.09)	19 (0.09)	20 (0.07)	21.4 (0.07)	19 (1)	21.1 (0.1)	19 (1)	22.7 (0.08)	20 (1)	20.9 (0.09)	18 (1)	20.1 (0.09)	18 (1)	21.2 (0.08)	19 (1)
		t-value	NA	NA	83.1	87.9	98.4	59.2	50.1	105.6	21.4	121.1	189.5	101.6	95	178.1	267.3	11.18	189.4	10.67	325.7	13.91	201.7	8.29	157.3	7.07	251.3	10.9
		% Dif	NA	NA	1.2209	1.7734	1.7113	1.0608	0.8969	1.5671	2.2044	2.4301	3.2157	1.7932	1.7076	2.6359	4.0565	4.10312	3.7662	3.60906	5.3982	5.26409	3.5961	3.46153	2.7779	2.63891	3.8326	3.8917
	Water Supply Basin	Mean (Std)			16 (1)	17 (1)	17 (1)	16 (1)	16 (1)	17 (1)	17 (1)	17 (1)	18 (1)	17 (1)	17 (1)	18 (1)
		t-value			3.3	5.22	4.45	2.28	2.29	4.65	6.09	6.25	7.89	4.29	4.11	8.27
		Percent difference			1.23537	1.61637	1.57255	0.921482	0.756119	1.61287	2.25285	2.27256	3.07659	1.65768	1.5693	2.69917
Minimum Temperature (degrees C)	Refuge Boundary	Mean ( Mean Std)	-0.35 (0.21)	0.26 (0.68)	0.54 (0.17)	0.55 (0.22)	0.71 (0.21)	0.32 (0.21)	0.25 (0.21)	-0.16 (0.18)	1.52 (0.16)	1.29 (0.22)	1.92 (0.22)	1.06 (0.21)	0.94 (0.21)	0.69 (0.17)	3.46 (0.15)	3.99 (0.94)	2.28 (0.23)	2.99 (0.59)	3.64 (0.22)	4.34 (0.6)	2.9 (0.21)	3.6 (0.85)	2.23 (0.21)	2.92 (0.71)	1.7 (0.16)	2.4 (0.55)
		t-value	NA	NA	22.74	18.31	22.45	14.25	12.78	4.67	49.61	33.22	47.49	29.85	27.46	26.22	109.55	12.68	53.23	11.84	82.98	17.45	68.91	11.98	54.56	10.57	53.49	9.56
		% Dif	NA	NA	0.88883	0.90235	1.06426	0.670296	0.601604	0.190073	1.87279	1.63634	2.27013	1.40632	1.2935	1.0388	3.80772	3.73182	2.6308	2.73339	3.99367	4.07985	3.25435	3.33917	2.57966	2.66662	2.05161	2.14185
	Water Supply Basin	Mean (Std)			1.2 (0.7)	1.26 (0.47)	1.41 (0.68)	1.01 (0.72)	0.95 (0.51)	0.57 (0.77)	2.13 (0.99)	2 (0.67)	2.61 (0.74)	1.75 (0.89)	1.64 (0.69)	1.41 (0.55)
		t-value			3.75	4.79	4.65	2.97	3.16	1.2	6.17	7.06	9.13	5.21	5.55	5.12
		Percent difference			0.942662	1.00588	1.15038	0.755838	0.687226	0.316785	1.87433	1.73798	2.35606	1.4922	1.38001	1.14978
Potential Evapotranspiration (mm)	Refuge Boundary	Mean ( Mean Std)	1060 (3.44)	1019 (35)	1090 (3.97)	1090 (4.31)	1090 (4.33)	1080 (4.25)	1080 (4.23)	1080 (4.03)	1110 (3.92)	1110 (4.33)	1120 (4.42)	1100 (4.31)	1100 (4.27)	1100 (3.98)	1160 (1.63)	1120 (22)	1140 (4.39)	1093 (16)	1180 (4.53)	1133 (19)	1150 (4.34)	1108 (23)	1120 (4.33)	1080 (18)	1130 (3.91)	1089 (16)
		t-value	NA	NA	10.01	10.07	11.15	7.27	5.57	7.07	18.53	16	21.72	14.37	12.06	14.98	35.54	9.64	25.53	7.93	38.6	11.57	30.5	8.34	20.97	6.21	23.77	7.58
		% Dif	NA	NA	+2.72	+2.8	+3.1	+2.01	+1.54	+1.93	+5.02	+4.45	+6.08	+3.99	+3.34	+4.08	+9.54	9.97567	+7.13	7.32722	+10.87	11.2274	+8.49	8.7523	+5.83	5.97096	+6.44	6.93325
	Water Supply Basin	Mean (Std)			1049 (19)	1047 (14)	1051 (18)	1039 (21)	1034 (13)	1041 (16)	1073 (25)	1065 (17)	1082 (21)	1060 (23)	1053 (20)	1064 (13)
		t-value			2.99	3.16	57.43	1.97	144.64	60.75	4.97	4.88	6.13	3.93	3.41	5.17
		Percent difference			2.92475	2.81638	3.13158	2.0003	1.50514	2.17382	5.33004	4.5345	6.23226	4.0716	3.38546	4.45104
Precipitation (mm)	Refuge Boundary	Mean ( Mean Std)	307 (4.57)	469 (124)	288 (4.13)	271 (4.37)	296 (3.6)	310 (3.97)	346 (4.01)	334 (4.14)	286 (3.91)	302 (4.89)	277 (3.44)	309 (3.9)	334 (4.26)	336 (4.76)	261 (3.78)	415 (115)	301 (4.93)	460 (93)	275 (3.64)	417 (131)	311 (4.25)	478 (110)	384 (4.86)	584 (136)	325 (3.97)	496 (140)
		t-value	NA	NA	-4.05	-7.76	-2.31	0.79	8.57	5.88	-4.52	-1.02	-6.7	0.59	6.04	6.22	-10.09	-1.24	-1.31	-0.22	-7.08	-1.13	0.91	0.22	16.47	2.42	4.12	0.57
		% Dif	NA	NA	-6.01916	-11.6416	-3.36738	1.16452	12.6767	8.74397	-6.66956	-1.55573	-9.68582	0.871431	9.02467	9.48304	-14.7922	-11.5197	-2.0115	-1.85902	-10.3131	-11.1785	1.36371	1.99245	25.204	24.466	6.08176	5.82088
	Water Supply Basin	Mean (Std)			448 (121)	411 (87)	445 (98)	473 (104)	518 (138)	510 (135)	446 (118)	462 (101)	419 (88)	474 (106)	507 (110)	515 (111)
		t-value			-0.46	-1.51	-0.6	0.09	1.03	0.87	-0.52	-0.18	-1.29	0.11	0.88	1.06
		Percent difference			-4.41643	-12.4304	-5.19576	0.796012	10.5399	8.77908	-4.94017	-1.53358	-10.6614	1.02447	8.0314	9.73934
Snowpack (mm)	Water Supply Basin	Mean ( Mean Std)	101 (63)		46 (45)	40 (33)	40 (35)	100 (91)	79 (76)	45 (28)	32 (33)	44 (39)	25 (32)	77 (70)	64 (58)	15 (13)		9 (14)		23 (22)		8 (15)		44 (45)		46 (38)		22 (21)
		t-value	NA		-2.78	-3.47	-3.44	-0.04	-0.86	-3.34	-3.97	-3.03	-4.39	-0.99	-1.7	-6.19		-6.5		-5.01		-6.51		-2.88		-3		-5.1
		% Dif	NA		-54.1396	-60.2074	-60.7105	-1.18462	-21.7268	-55.2386	-68.736	-55.9927	-75.0123	-23.807	-37.0546	-85.6132		-90.9091		-77.4211		-91.8515		-56.102		-54.7813		-77.9265
Recharge (mm)	Refuge Boundary	Mean ( Mean Std)	15.4 (27.1)	47 (24)	9.9 (18.8)	9.1 (17.5)	12.5 (22.5)	17.3 (28.8)	19.8 (31.1)	11.9 (21.5)	10.2 (19)	11.4 (21)	9.1 (18.1)	18.1 (27.9)	17.1 (30.7)	13 (24.6)	5.4 (10.7)	35 (22)	10.7 (20.8)	47 (21)	8.5 (15.9)	40 (26)	14.6 (25.4)	50 (23)	24.2 (36)	67 (28)	12.9 (18.5)	47 (27)
		t-value	NA	NA	-0.04	-0.05	-0.02	0.01	0.03	-0.03	-0.07	-0.03	-0.05	0.02	0.01	-0.02	-0.04	-1.33	-0.03	0.08	-0.05	-0.77	-0.01	0.37	0.06	2.09	-0.02	0.03
		% Dif	NA	NA	-35.4363	-41.0943	-18.4949	12.4748	28.9414	-22.8238	-33.5523	-25.7416	-40.7388	17.6354	11.1845	-15.3933	-64.8697	-23.8353	-30.7592	1.34212	-44.7241	-14.9435	-5.4503	6.77792	56.9459	42.8141	-15.9669	0.584546
	Water Supply Basin	Mean (Std)			40 (21)	41 (20)	44 (22)	48 (21)	54 (28)	47 (23)	42 (23)	45 (23)	40 (19)	50 (24)	53 (23)	50 (21)
		t-value			-0.84	-0.75	-14.85	0.17	-3.66	-28.24	-0.48	-0.15	-0.86	0.37	0.71	0.38
		Percent difference			-14.8152	-12.8425	-4.5109	2.95082	15.0677	1.16265	-8.88308	-2.86301	-14.3558	7.10835	12.9629	6.82902
Runoff (mm)	Refuge Boundary	Mean ( Mean Std)	18 (60.6)	120 (71)	16 (56.3)	14.4 (52.5)	16.9 (58.3)	19.1 (62.1)	21.7 (69.7)	18.8 (65.3)	16.2 (56.1)	16.9 (60)	14.9 (54.3)	19.7 (61.7)	19.9 (67.4)	19.1 (66.9)	13.5 (51.7)	77 (56)	16.6 (60)	106 (54)	15.3 (54.9)	86 (68)	19 (62.6)	126 (68)	24.3 (79.1)	168 (80)	18.8 (64.2)	112 (80)
		t-value	NA	NA	0	-0.01	0	0	0.01	0	0	0	0	0	0	0	-0.01	-1.82	0	-0.6	0	-1.32	0	0.22	0.01	1.74	0	-0.28
		% Dif	NA	NA	-10.9466	-19.9364	-6.0836	6.2675	20.2965	4.60354	-10.2249	-6.14194	-17.2947	9.52542	10.5827	6.13194	-24.9939	-35.4572	-7.76646	-11.492	-15.0812	-28.071	5.7197	4.73158	35.1821	40.2653	4.38742	-6.50615
	Water Supply Basin	Mean (Std)			94 (57)	90 (54)	103 (61)	121 (61)	140 (82)	119 (66)	102 (63)	106 (64)	89 (47)	128 (73)	129 (61)	121 (56)
		t-value			-1.09	-1.3	-18.55	0.05	-4.51	-48.83	-0.72	-0.54	-1.45	0.31	0.39	0.04
		Percent difference			-21.1984	-24.7445	-13.6718	0.951909	16.9271	-0.874982	-14.7176	-11.1915	-26.076	6.75385	7.89308	0.76055

## Sheet: ReportBodyTable
Supplementary Table 2. Changes in the 30-year mean of climatic water deficit and recharge from the Basin Characterization Model from historic (1981-2010) to 2010-2039 and 2040-2069 within the Modoc National Wildlife Refuge boundary and the surrounding water supply basin
Parameter	Selected Bound-ary	Statistica	Historic (1981-2010)	miroc3_2_medresA2	GFDL-A2	bcc_csm1_1_rcp60	bccr_bcm2_0A2	PCM_A2	csiro_mk3_0A2
2010-2039
Climatic Water Deficit (mm)	Refuge Boundary	Mean	584.149	638.155	654.761	642.147	607.167	580.495	591.65
		Percent dif.b	NA	9.24524	12.088	9.92863	3.94043	-0.625525	1.28409
		Percent of sig. grid cellsc	NA	99.7549	16.1765	None	None	None	None
	Water Supply Basin	Mean	585.816	646.509	625.453	654.432	610.59	586.743	585.444
		Percent difference	NA	10.3603	6.76607	11.7128	4.22888	0.158082	-0.0636014
		Percent of sig. grid cells	NA	82.0207	2.12307	91.8915	0.110736	None	0.032457
Recharge (mm)	Refuge Boundary	Mean	15.3918	12.5451	9.93752	9.06665	17.3119	11.8788	19.8464
		Percent difference	NA	-18.4949	-35.4363	-41.0943	12.4748	-22.8238	28.9414
		Percent of sig. grid cells		None	None	None	None	None	None
	Water Supply Basin	Mean	46.5808	44.4796	39.6797	40.5986	47.9553	47.1223	53.5994
		Percent difference	NA	-4.5109	-14.8152	-12.8425	2.95082	1.16265	15.0677
		Percent of sig. grid cells		<1	<1	<1	<1	<1	<1
2040-2069
Climatic Water Deficit (mm)	Refuge Boundary	Mean	584.149	700.575	677.915	657.836	640.558	622.122	615.211
		Percent dif.	NA	19.9309	16.0517	12.6144	9.65661	6.50057	5.31748
		Percent of sig. grid cells	NA	100	100	100	70.098	None	None
	Water Supply Basin	Mean	585.816	704.933	678.804	656.921	650.135	623.418	620.374
		Percent difference	NA	20.3333	15.8732	12.1377	10.9793	6.41862	5.89899
		Percent of sig. grid cells	NA	100	99.9141	90.8319	81.1348	3.58745	1.51975
Recharge (mm)	Refuge Boundary	Mean	15.3918	9.12137	10.2275	11.4297	18.1062	13.0225	17.1133
		Percent difference	NA	-40.7388	-33.5523	-25.7416	17.6354	-15.3933	11.1845
		Percent of sig. grid cells		None	None	None	None	None	None
	Water Supply Basin	Mean	46.5808	39.8937	42.443	45.2472	49.8919	49.7618	52.619
		Percent difference	NA	-14.3558	-8.88308	-2.86301	7.10835	6.82902	12.9629
		Percent of sig. grid cells		8.27	<1	5.34	<1	6.66	<1
aRed text indicates drier or hotter conditions, or less water availability; blue text indicates wetter or cooler conditions, or more water availability; green text indicates mixed results
bPercent difference is between predicted future mean and historic mean
cPercent of sig. grid cells, percentage of grid cells in the selected boundary in which the predicted future 30-year mean was significantly different than the historic period at a 95 percent confidence interval
Runoff (mm)	Refuge Boundary	Mean	17.9992	15.2847	13.5005	16.6013	19.0287	18.7889	24.3317
		Percent difference	NA	-15.0812	-24.9939	-7.76646	5.7197	4.38742	35.1821
		Percent of sig. grid cells		None	18.3206	None	None	None	81.6794
	Water Supply Basin	Mean	119.866	86.2181	77.3646	106.091	125.537	112.067	168.13
		Percent difference	NA	-28.071	-35.4572	-11.492	4.73158	-6.50615	40.2653
		Percent of sig. grid cells		8.02	51.8722	5.3062	<1	<1	21.4
Actual ET (mm)	Refuge Boundary	Mean	214.192	204.92	198.025	219.647	225.483	236.664	274.589
		Percent difference	NA	-4.32913	-7.54798	2.54636	5.27106	10.4913	28.1975
		Percent of sig. grid cells	24.7549	100	None	None	None	None	None
	Water Supply Basin	Mean	252.967	255.954	265.89	265.24	263.254	293.273	304.991
		Percent difference	NA	1.18086	5.10887	4.85174	4.06689	15.9334	20.5658
		Percent of sig. grid cells		<1	<1	<1	None	70.9	94.4

## Sheet: AppendixTable
Parameter	Selected Boundary	Statistic	Model and Years
			Historic (1981-2010)		2010-2039						2040-2069						2070-2099
				miroc3_2_medresA2	GFDL-A2	bcc_csm1_1_rcp60	bccr_bcm2_0A2	PCM_A2	csiro_mk3_0A2	miroc3_2_medresA2	GFDL-A2	bcc_csm1_1_rcp60	bccr_bcm2_0A2	PCM_A2	csiro_mk3_0A2	miroc3_2_medresA2	GFDL-A2	bcc_csm1_1_rcp60	bccr_bcm2_0A2	PCM_A2	csiro_mk3_0A2
Climate Water Deficit (mm)	Refuge Boundary	Mean	584.149	642.147	638.155	654.761	607.167	591.65	580.495	700.575	677.915	657.836	640.558	622.122	615.211	773.203	760.263	699.363	702.326	672.167	628.024
		Spatial standard deviation	215.806	236.242	234.509	240.354	224.438	217.837	215.298	257.126	249.051	241.786	236.52	229.248	227.475	283.536	278.513	256.891	258.689	246.91	233.048
		Percent difference	NA	9.92863	9.24524	12.088	3.94043	1.28409	-0.625525	19.9309	16.0517	12.6144	9.65661	6.50057	5.31748	32.364	30.1488	19.7234	20.2306	15.0677	7.51093
		Percent of significant increasing grid cells	NA	99.7549	16.1765	None	None	None	None	100	100	100	70.098	None	None	100	100	100	100	100	28.4314
	Water Supply Basin	Mean	585.816	646.509	625.453	654.432	610.59	586.743	585.444	704.933	678.804	656.921	650.135	623.418	620.374	785.756	752.615	707.396	721	673.992	645.259
		Percent difference	NA	10.3603	6.76607	11.7128	4.22888	0.158082	-0.0636014	20.3333	15.8732	12.1377	10.9793	6.41862	5.89899	34.1301	28.4728	20.7538	23.0761	15.0517	10.1469
		Percent of significant increasing grid cells	NA	82.0207	2.12307	91.8915	0.110736	None	0.032457	100	99.9141	90.8319	81.1348	3.58745	1.51975	100	100	100	100	99.8358	72.3085
Maximum Temperature (degrees C)	Refuge Boundary	Mean	17.326	19.0373	18.5469	19.0994	18.3868	18.8931	18.2229	20.5417	19.5304	19.7561	19.1192	19.9619	19.0336	22.7242	21.3825	21.0922	20.9221	21.1586	20.1039
		Spatial standard deviation	0.0906895	0.0869877	0.0722791	0.102241	0.089839	0.0730742	0.0897532	0.084706	0.0748945	0.101726	0.0884587	0.0728241	0.0901885	0.0825581	0.0748945	0.100689	0.0894335	0.0753098	0.0885231
		Absolute difference	NA	1.7113	1.2209	1.7734	1.0608	1.5671	0.8969	3.2157	2.2044	2.4301	1.7932	2.6359	1.7076	5.3982	4.0565	3.7662	3.5961	3.8326	2.7779
		Percent of significant grid cells (+/-)	NA
	Water Supply Basin	Mean	14.9997	16.5723	16.2351	16.6161	15.9212	16.6126	15.7559	18.0763	17.2526	17.2723	16.6574	17.6989	16.569	20.2638	19.1029	18.6088	18.4613	18.8914	17.6387
		Absolute difference	NA	1.57255	1.23537	1.61637	0.921482	1.61287	0.756119	3.07659	2.25285	2.27256	1.65768	2.69917	1.5693	5.26409	4.10312	3.60906	3.46153	3.8917	2.63891
		Percent of significant increasing grid cells
Minimum Temperature (degrees C)	Refuge Boundary	Mean	-0.351231	0.713033	0.537599	0.551119	0.319065	-0.161158	0.250373	1.9189	1.52156	1.28511	1.05509	0.687569	0.942273	3.64244	3.45649	2.27957	2.90312	1.70038	2.22843
		Spatial standard deviation	0.212409	0.214548	0.168929	0.224817	0.212543	0.1776	0.212739	0.216695	0.161642	0.224688	0.212913	0.171898	0.21288	0.218491	0.145263	0.225609	0.213554	0.164962	0.213867
	Water Supply Basin	Absolute difference	NA	1.06426	0.88883	0.90235	0.670296	0.190073	0.601604	2.27013	1.87279	1.63634	1.40632	1.0388	1.2935	3.99367	3.80772	2.6308	3.25435	2.05161	2.57966
		Mean	0.258125	1.4085	1.20079	1.26401	1.01396	0.57491	0.945351	2.61418	2.13245	1.99611	1.75032	1.40791	1.63813	4.33798	3.98995	2.99151	3.59729	2.39997	2.92475
		Absolute difference	NA	1.15038	0.942662	1.00588	0.755838	0.316785	0.687226	2.35606	1.87433	1.73798	1.4922	1.14978	1.38001	4.07985	3.73182	2.73339	3.33917	2.14185	2.66662
Potential Evapotranspiration (mm)	Refuge Boundary	Mean	1060.02	1092.91	1088.87	1089.68	1081.36	1080.49	1076.35	1124.45	1113.28	1107.21	1102.36	1103.23	1095.45	1175.27	1161.12	1135.6	1150.05	1128.29	1121.86
		Standard Deviation	3.43862	4.33383	3.96779	4.31087	4.25147	4.02949	4.22606	4.42474	3.91755	4.33276	4.31394	3.97945	4.26963	4.53066	1.63128	4.38936	4.34156	3.90946	4.32542
		Percent difference	NA	3.10277	2.72165	2.79806	2.01317	1.9311	1.54054	6.07819	5.02443	4.4518	3.99426	4.07634	3.34239	10.8724	9.53756	7.13005	8.49324	6.44044	5.83385
		Percent of significant increasing grid cells
	Water Supply Basin	Mean	1018.72	1050.62	1048.52	1047.41	1039.1	1040.87	1034.05	1082.21	1073.02	1064.91	1060.2	1064.06	1053.21	1133.1	1120.34	1093.36	1107.88	1089.35	1079.55
		Percent difference	NA	3.13158	2.92475	2.81638	2.0003	2.17382	1.50514	6.23226	5.33004	4.5345	4.0716	4.45104	3.38546	11.2274	9.97567	7.32722	8.7523	6.93325	5.97096
		Percent of significantly changing grid cells
Precipitation (mm)	Refuge Boundary	Mean	306.737	296.408	288.274	271.028	310.309	333.558	345.621	277.027	286.279	301.965	309.41	335.825	334.419	275.103	261.364	300.567	310.92	325.392	384.047
		Spatial standard deviation	4.56642	3.59778	4.13383	4.36608	3.97211	4.13859	4.01126	3.44465	3.91135	4.88661	3.89952	4.76153	4.26189	3.63701	3.78496	4.92635	4.2485	3.96897	4.86069
		Percent difference	NA	-3.36738	-6.01916	-11.6416	1.16452	8.74397	12.6767	-9.68582	-6.66956	-1.55573	0.871431	9.48304	9.02467	-10.3131	-14.7922	-2.0115	1.36371	6.08176	25.204
		Percent of significant increasing grid cells		None	None	None	None	None	None	None	None	None	None	None	None	None	None	None	None	None	100
	Water Supply Basin	Mean	468.994	444.626	448.281	410.696	472.727	510.167	518.425	418.993	445.825	461.801	473.798	514.671	506.66	416.567	414.967	460.275	478.338	496.293	583.738
		Percent difference	NA	-5.19576	-4.41643	-12.4304	0.796012	8.77908	10.5399	-10.6614	-4.94017	-1.53358	1.02447	9.73934	8.0314	-11.1785	-11.5197	-1.85902	1.99245	5.82088	24.466
		Percent of significantly changing grid cells		<1	<1	4.664	<1	<1	<1	None	<1	<1	<1	<1	<1	None	None	<1	<1	<1	93.5992
April Snowpack (mm)*	Water Supply Basin	Mean	60.8798	19.743	21.7702	22.2676	53.8964	23.8223	48.696	11.4049	14.8913	20.576	42.3774	14.5428	32.8993	2.38831	3.20728	12.3026	16.6226	9.23577	25.1171
		Percent difference	NA	-67.5705	-64.2407	-63.4237	-11.4709	-60.8699	-20.0129	-81.2665	-75.5398	-66.2023	-30.3916	-76.1122	-45.9602	-96.077	-94.7318	-79.792	-72.696	-84.8295	-58.7431
Recharge (mm)	Refuge Boundary	Mean	15.3918	12.5451	9.93752	9.06665	17.3119	11.8788	19.8464	9.12137	10.2275	11.4297	18.1062	13.0225	17.1133	8.50796	5.40718	10.6574	14.5529	12.9342	24.1568
		Standard Deviation	27.0872	22.4803	18.7506	17.4927	28.834	21.5402	31.1285	18.0932	19.0313	21.0106	27.9324	24.5928	30.7046	15.8899	10.6896	20.7671	25.4416	18.5271	35.975
		Percent difference	NA	-18.4949	-35.4363	-41.0943	12.4748	-22.8238	28.9414	-40.7388	-33.5523	-25.7416	17.6354	-15.3933	11.1845	-44.7241	-64.8697	-30.7592	-5.4503	-15.9669	56.9459
		Percent of sig. grid cells		None	None	None	None	None	None	None	None	None	None	None	None	None	44.2006	<1	None	None	None
	Water Supply Basin	Mean	46.5808	44.4796	39.6797	40.5986	47.9553	47.1223	53.5994	39.8937	42.443	45.2472	49.8919	49.7618	52.619	39.62	35.4781	47.2059	49.738	46.8531	66.5239
		Percent difference	NA	-4.5109	-14.8152	-12.8425	2.95082	1.16265	15.0677	-14.3558	-8.88308	-2.86301	7.10835	6.82902	12.9629	-14.9435	-23.8353	1.34212	6.77792	0.584546	42.8141
		Percent of sig. grid cells		<1	<1	<1	<1	<1	<1	8.271	<1	5.34	<1	6.66	<1	5.531	27.3	11.41	1.03	<1	32.9
Runoff (mm)	Refuge Boundary	Mean	17.9992	16.9042	16.0289	14.4108	19.1273	18.8278	21.6524	14.8863	16.1588	16.8937	19.7137	19.1029	19.904	15.2847	13.5005	16.6013	19.0287	18.7889	24.3317
		Standard Deviation	60.5668	58.2586	56.3037	52.5434	62.0764	65.3015	69.6613	54.3156	56.132	60.0212	61.6557	66.9038	67.4078	54.9426	51.6742	60.0276	62.6458	64.1641	79.0607
		Percent difference	NA	-6.0836	-10.9466	-19.9364	6.2675	4.60354	20.2965	-17.2947	-10.2249	-6.14194	9.52542	6.13194	10.5827	-15.0812	-24.9939	-7.76646	5.7197	4.38742	35.1821
		Percent of significantly changing grid cells		None	None	None	None	None	None	None	None	None	None	None	None	None	18.3206	None	None	None	81.6794
	Water Supply Basin	Mean	119.866	103.478	94.456	90.2055	121.007	118.817	140.155	88.6095	102.224	106.451	127.961	120.777	129.327	86.2181	77.3646	106.091	125.537	112.067	168.13
		Percent difference	NA	-13.6718	-21.1984	-24.7445	0.951909	-0.874982	16.9271	-26.076	-14.7176	-11.1915	6.75385	0.76055	7.89308	-28.071	-35.4572	-11.492	4.73158	-6.50615	40.2653
		Percent of significantly changing grid cells		2.77694	2.04267	5.77888	<1	<1	<1	13.0643	1.09869	<1	<1	1.18	<1	8.02	51.8722	5.3062	<1	<1	21.4
Actual evapotranspiration (mm)	Refuge Boundary	Mean	214.192	211.551	209.724	192.828	217.204	241.484	245.724	201.561	208.846	218.49	214.172	246.447	239.332	204.92	198.025	219.647	225.483	236.664	274.589
		Standard Deviation	61.09	47.6169	62.6633	41.8265	49.0909	69.8385	66.4272	44.3079	59.0522	49.5324	41.0463	67.3602	53.4698	61.0338	58.1019	47.2533	51.5809	65.0112	59.1615
		Percent difference	NA	-1.23304	-2.08609	-9.9746	1.40622	12.7416	14.7211	-5.89739	-2.49624	2.00643	-0.00946724	15.0586	11.737	-4.32913	-7.54798	2.54636	5.27106	10.4913	28.1975
		Percent of significantly changing grid cells	24.7549	None	None	None	None	None	None	None	None	None	None	None	26.2255	100	None	None	None	None	None
	Water Supply Basin	Mean	252.967	251.813	269.572	235.139	257.215	295.276	278.434	249.144	259.077	266.328	249.842	298.907	279.487	255.954	265.89	265.24	263.254	293.273	304.991
		Percent difference	NA	-0.455831	6.56423	-7.0476	1.67932	16.7253	10.0677	-1.51119	2.41563	5.28174	-1.23518	18.1607	10.4838	1.18086	5.10887	4.85174	4.06689	15.9334	20.5658
		Percent of significantly changing grid cells		<1	<1	<1	<1	56.2	1.53	<1	<1	None	None	34.3	1.93	<1	<1	<1	None	70.9	94.4
