# Supplementary material for: A Framework for Effective Use of Hydroclimate Models in Climate-Change Adaptation Planning for Managed Habitats with Limited Hydrologic Response Data
Source: Environ Manage. 2015 Jul 4;58:60–75. doi: 10.1007/s00267-015-0569-y (PMC4887534; doi:10.1007/s00267-015-0569-y)
Supplement: Supplementary file 4 — Supplementary material 4 (XLSX 10 kb) [file 267_2015_569_MOESM4_ESM.xlsx]

## Sheet: Sheet1
Supplementary Table 3. Streamgages used in calibration and validation of the Basin Characterization Model for basins in the Upper Pit River Basin, basin discharge equation coefficients, and model fit
Streamgage namea	Station Identification Number	Record start date	Record end date	Years of record	Equation Coefficients					Monthly R-squared
					Surface scaler	Surface exponent	Shallow exponent	Deep exponent	Aquifer recharge
North Fork Pit River at Alturas, Calif.	11344000	1972	1985	14	1	1	0.57	0.1	0.58	0.64
Pine Creek State Gage	A14100, 169017	1975	2012	30	1	1	0.87	0.55	0.71	0.43
South Fork Pit River near Likely, Calif.	11345500	1928	2012	85	1	0.96	0.62	0.7	0.48	0.54
aPine Creek State Gage was operated by two different agencies over the period of record, with different station identification numbers
